# Supplementary material for: Sustainable Sugarcane Bagasse-Derived Activated Carbon for High-Performance Symmetric Supercapacitor Devices Applications
Source: Nanomaterials (Basel). 2025 Jul 2;15(13):1028. doi: 10.3390/nano15131028 (PMC12251455; doi:10.3390/nano15131028)
Supplement: Supplementary file 1 [file nanomaterials-15-01028-s001.zip]

Archive with 1 entries (1 files):
- nanomaterials-3719256-supplementary.pdf
